# Supplementary material for: Degradable Organically-Derivatized Polyoxometalate with Enhanced Activity against Glioblastoma Cell Line
Source: Sci Rep. 2016 Sep 23;6:33529. doi: 10.1038/srep33529 (PMC5034237; doi:10.1038/srep33529)
Supplement: Supplementary Dataset 1 [file srep33529-s2.zip]

Archive with 1 entries (1 files):
- Checkcif Report for SP.pdf
