# Supplementary material for: Degradable Organically-Derivatized Polyoxometalate with Enhanced Activity against Glioblastoma Cell Line
Source: Sci Rep. 2016 Sep 23;6:33529. doi: 10.1038/srep33529 (PMC5034237; doi:10.1038/srep33529)
Supplement: Supplementary Dataset 2 [file srep33529-s3.zip › Crystal Data for SP.cif]

# CIF files for compound 1#
data_global
_publ_section_title
;
Degradable Organically-Derivatized Polyoxometalate with Enhanced Activity against Glioblastoma Cell Line

;
loop_
  _publ_author_name
 'Shan She'
 'Shengtai Bian'
 'Ruichao Huo'
 'Kun Chen' 
 'Zehuan Huang'
 'Jiangwei Zhang' 
 'Jian Hao'
 'Yongge Wei'

loop_
  _publ_contact_author_name
  _publ_contact_author_address
  _publ_contact_author_email
 'Yongge Wei'
;
Department of Chemistry
Tsinghua University
Beijing 100084
P. R. China
;
 'yonggewei@mail.tsinghua.edu.cn'

data_compound1
_audit_creation_date              2015-04-24
_audit_creation_method
;
  Olex2 1.1
  (compiled 2011.11.01 svn.r2039, GUI svn.r3906)
;
_publ_contact_author_address      ?
_publ_contact_author_email        ?
_publ_contact_author_name         ''
_publ_contact_author_phone        ?
_chemical_name_common             ?
_chemical_name_systematic
;
 ? 
;
_chemical_formula_moiety          'C21 H28 Mo6 N3 O20, 2(C16 H36 N), C4 H10 O'
_chemical_formula_sum             'C57 H110 Mo6 N5 O21'
_chemical_formula_weight          1777.14
_chemical_melting_point           ?
loop_
  _atom_type_symbol
  _atom_type_description
  _atom_type_scat_dispersion_real
  _atom_type_scat_dispersion_imag
  _atom_type_scat_source
 'C' 'C' 0.0033 0.0016 'International Tables Vol C Tables 4.2.6.8 and 6.1.1.4'
 'H' 'H' 0.0000 0.0000 'International Tables Vol C Tables 4.2.6.8 and 6.1.1.4'
 'O' 'O' 0.0106 0.0060 'International Tables Vol C Tables 4.2.6.8 and 6.1.1.4'
 'Mo' 'Mo' -1.6832 0.6857
 'International Tables Vol C Tables 4.2.6.8 and 6.1.1.4'
 'N' 'N' 0.0061 0.0033 'International Tables Vol C Tables 4.2.6.8 and 6.1.1.4'

_space_group_crystal_system       'monoclinic'
_space_group_IT_number            14
_space_group_name_H-M_alt         'P 1 21/c 1'
_space_group_name_Hall            '-P 2ybc'
loop_
  _space_group_symop_id
  _space_group_symop_operation_xyz
 1 'x, y, z'
 2 '-x, y+1/2, -z+1/2'
 3 '-x, -y, -z'
 4 'x, -y-1/2, z-1/2'

_cell_length_a                    11.7348(14)
_cell_length_b                    25.846(2)
_cell_length_c                    23.951(3)
_cell_angle_alpha                 90.00
_cell_angle_beta                  93.220(13)
_cell_angle_gamma                 90.00
_cell_volume                      7252.8(14)
_cell_formula_units_Z             4
_cell_measurement_reflns_used     4956
_cell_measurement_temperature     94(2)
_cell_measurement_theta_max       29.18
_cell_measurement_theta_min       3.02
_exptl_absorpt_coefficient_mu     1.076
_exptl_absorpt_correction_T_max   0.6729
_exptl_absorpt_correction_T_min   0.6153
_exptl_absorpt_correction_type    multi-scan
_exptl_absorpt_process_details
;
CrysAlisPro, Agilent Technologies,
Version 1.171.35.11 (release 16-05-2011 CrysAlis171 .NET)
(compiled May 16 2011,17:55:39)
Empirical absorption correction using spherical harmonics,
 implemented in SCALE3 ABSPACK scaling algorithm.
;
_exptl_crystal_colour             red
_exptl_crystal_density_diffrn     1.628
_exptl_crystal_density_meas       ?
_exptl_crystal_density_method     'not measured'
_exptl_crystal_description        block
_exptl_crystal_F_000              3628
_exptl_crystal_size_max           0.50
_exptl_crystal_size_mid           0.50
_exptl_crystal_size_min           0.40
_exptl_special_details
;
 ? 
;
_diffrn_reflns_av_R_equivalents   0.0738
_diffrn_reflns_av_unetI/netI      0.1046
_diffrn_reflns_limit_h_max        14
_diffrn_reflns_limit_h_min        -14
_diffrn_reflns_limit_k_max        26
_diffrn_reflns_limit_k_min        -31
_diffrn_reflns_limit_l_max        17
_diffrn_reflns_limit_l_min        -29
_diffrn_reflns_number             37179
_diffrn_reflns_theta_full         26.00
_diffrn_reflns_theta_max          26.00
_diffrn_reflns_theta_min          3.03
_diffrn_ambient_temperature       94(2)
_diffrn_detector_area_resol_mean  16.0971
_diffrn_measured_fraction_theta_full 0.997
_diffrn_measured_fraction_theta_max 0.997
_diffrn_measurement_device_type   'Xcalibur, Eos, Gemini'
_diffrn_measurement_method        '\w scans'
_diffrn_radiation_monochromator   graphite
_diffrn_radiation_type            MoK\a
_diffrn_radiation_wavelength      0.71073
_diffrn_source                    'Enhance (Mo) X-ray Source'
_reflns_number_gt                 8779
_reflns_number_total              14218
_reflns_threshold_expression      >2sigma(I)
_computing_cell_refinement
;
CrysAlisPro, Agilent Technologies,
Version 1.171.35.11 (release 16-05-2011 CrysAlis171 .NET)
(compiled May 16 2011,17:55:39)
;
_computing_data_collection
;
CrysAlisPro, Agilent Technologies,
Version 1.171.35.11 (release 16-05-2011 CrysAlis171 .NET)
(compiled May 16 2011,17:55:39)
;
_computing_data_reduction
;
CrysAlisPro, Agilent Technologies,
Version 1.171.35.11 (release 16-05-2011 CrysAlis171 .NET)
(compiled May 16 2011,17:55:39)
;
_computing_molecular_graphics
;
O. V. Dolomanov, L. J. Bourhis, R. J. Gildea, J. A. K. Howard and H. Puschmann,
OLEX2: a complete structure solution, refinement and analysis program.
J. Appl. Cryst. (2009). 42, 339-341.
;
_computing_publication_material
;
O. V. Dolomanov, L. J. Bourhis, R. J. Gildea, J. A. K. Howard and H. Puschmann,
OLEX2: a complete structure solution, refinement and analysis program.
J. Appl. Cryst. (2009). 42, 339-341.
;
_computing_structure_refinement
;
XL, G.M. Sheldrick, Acta Cryst.
(2008). A64, 112-122
;
_computing_structure_solution     'SHELXS-97 (Sheldrick, 1990)'
_refine_diff_density_max          1.381
_refine_diff_density_min          -1.121
_refine_diff_density_rms          0.145
_refine_ls_extinction_coef        ?
_refine_ls_extinction_method      none
_refine_ls_goodness_of_fit_ref    1.088
_refine_ls_hydrogen_treatment     constr
_refine_ls_matrix_type            full
_refine_ls_number_parameters      943
_refine_ls_number_reflns          14218
_refine_ls_number_restraints      507
_refine_ls_R_factor_all           0.1343
_refine_ls_R_factor_gt            0.0755
_refine_ls_restrained_S_all       1.169
_refine_ls_shift/su_max           0.001
_refine_ls_shift/su_mean          0.000
_refine_ls_structure_factor_coef  Fsqd
_refine_ls_weighting_details
'calc w=1/[\s^2^(Fo^2^)+(0.0317P)^2^+41.0633P] where P=(Fo^2^+2Fc^2^)/3'
_refine_ls_weighting_scheme       calc
_refine_ls_wR_factor_gt           0.1316
_refine_ls_wR_factor_ref          0.1559
_refine_special_details
;
 Refinement of F^2^ against ALL reflections.  The weighted R-factor wR and 
 goodness of fit S are based on F^2^, conventional R-factors R are based 
 on F, with F set to zero for negative F^2^. The threshold expression of 
 F^2^ > 2sigma(F^2^) is used only for calculating R-factors(gt) etc. and is 
 not relevant to the choice of reflections for refinement.  R-factors based 
 on F^2^ are statistically about twice as large as those based on F, and R- 
 factors based on ALL data will be even larger. 
;
_atom_sites_solution_hydrogens    geom
_atom_sites_solution_primary      direct
_atom_sites_solution_secondary    difmap
loop_
  _atom_site_label
  _atom_site_type_symbol
  _atom_site_fract_x
  _atom_site_fract_y
  _atom_site_fract_z
  _atom_site_U_iso_or_equiv
  _atom_site_adp_type
  _atom_site_occupancy
  _atom_site_symmetry_multiplicity
  _atom_site_calc_flag
  _atom_site_refinement_flags
  _atom_site_disorder_assembly
  _atom_site_disorder_group
 Mo1 Mo 0.29709(6) 0.73653(3) 0.02146(3) 0.0276(2) Uani 1 1 d . . .
 Mo2 Mo 0.07994(6) 0.80838(3) -0.01451(3) 0.0303(2) Uani 1 1 d . . .
 Mo3 Mo 0.37005(7) 0.80892(3) 0.12797(3) 0.0308(2) Uani 1 1 d . . .
 Mo4 Mo 0.10951(7) 0.76000(3) 0.11268(3) 0.0316(2) Uani 1 1 d . . .
 Mo5 Mo 0.33870(7) 0.85815(3) -0.00002(4) 0.0330(2) Uani 1 1 d . . .
 Mo6 Mo 0.15149(7) 0.88408(3) 0.09271(4) 0.0377(2) Uani 1 1 d . . .
 O1 O 0.2259(4) 0.8077(2) 0.0560(2) 0.0255(13) Uani 1 1 d . . .
 O2 O -0.0265(5) 0.8040(3) -0.0646(3) 0.0413(17) Uani 1 1 d . . .
 O3 O 0.4761(5) 0.8150(3) 0.1781(3) 0.0415(17) Uani 1 1 d . . .
 O4 O 0.0330(5) 0.7246(3) 0.1558(3) 0.0415(17) Uani 1 1 d . . .
 O5 O 0.4144(6) 0.8958(2) -0.0419(3) 0.0437(18) Uani 1 1 d . . .
 O6 O 0.0910(6) 0.9377(3) 0.1176(3) 0.054(2) Uani 1 1 d . . .
 O7 O 0.1665(5) 0.7451(2) -0.0267(3) 0.0305(15) Uani 1 1 d . . .
 O8 O 0.4121(5) 0.7539(2) 0.0844(3) 0.0332(15) Uani 1 1 d . . .
 O9 O 0.3758(5) 0.7898(2) -0.0199(3) 0.0322(15) Uani 1 1 d . . .
 O10 O 0.2053(5) 0.7097(2) 0.0798(3) 0.0331(15) Uani 1 1 d . . .
 O11 O 0.1941(5) 0.8452(2) -0.0479(3) 0.0348(16) Uani 1 1 d . . .
 O12 O 0.0190(5) 0.7651(2) 0.0472(2) 0.0331(15) Uani 1 1 d . . .
 O13 O 0.0408(5) 0.8643(2) 0.0302(3) 0.0378(16) Uani 1 1 d . . .
 O14 O 0.2561(5) 0.7730(2) 0.1616(3) 0.0331(15) Uani 1 1 d . . .
 O15 O 0.4289(5) 0.8539(2) 0.0657(3) 0.0364(16) Uani 1 1 d . . .
 O16 O 0.2798(5) 0.8734(2) 0.1398(3) 0.0386(16) Uani 1 1 d . . .
 O17 O 0.0771(5) 0.8297(2) 0.1322(3) 0.0364(16) Uani 1 1 d . . .
 O18 O 0.2417(5) 0.9086(2) 0.0360(3) 0.0370(16) Uani 1 1 d . . .
 O19 O 0.1506(6) 0.6032(3) -0.0642(3) 0.0460(18) Uani 1 1 d . . .
 O20 O 0.2799(6) 0.5215(3) 0.0808(3) 0.0480(19) Uani 1 1 d . . .
 N1 N 0.3571(6) 0.6803(3) -0.0026(3) 0.0333(19) Uani 1 1 d . . .
 N2 N 0.1737(7) 0.5807(3) 0.0267(3) 0.038(2) Uani 1 1 d . . .
 N3 N 0.2845(7) 0.6062(3) 0.1052(3) 0.039(2) Uani 1 1 d . . .
 H3 H 0.2524 0.6364 0.0984 0.047 Uiso 1 1 calc R . .
 C1 C 0.4078(8) 0.6345(4) -0.0190(4) 0.032(2) Uani 1 1 d . . .
 C2 C 0.5258(8) 0.6335(4) -0.0255(4) 0.041(3) Uani 1 1 d . . .
 C3 C 0.5714(9) 0.5873(4) -0.0434(5) 0.054(3) Uani 1 1 d . . .
 H3A H 0.6513 0.5855 -0.0478 0.065 Uiso 1 1 calc R . .
 C4 C 0.5056(10) 0.5438(4) -0.0553(5) 0.055(3) Uani 1 1 d . . .
 C5 C 0.3906(9) 0.5458(4) -0.0469(5) 0.051(3) Uani 1 1 d . . .
 H5 H 0.3452 0.5158 -0.0535 0.062 Uiso 1 1 calc R . .
 C6 C 0.3393(8) 0.5909(4) -0.0288(4) 0.035(2) Uani 1 1 d . . .
 C7 C 0.5961(8) 0.6813(4) -0.0114(5) 0.047(3) Uani 1 1 d . . .
 H7A H 0.6764 0.6743 -0.0178 0.071 Uiso 1 1 calc R . .
 H7B H 0.5885 0.6904 0.0279 0.071 Uiso 1 1 calc R . .
 H7C H 0.5689 0.7100 -0.0353 0.071 Uiso 1 1 calc R . .
 C8 C 0.2130(9) 0.5923(4) -0.0233(5) 0.038(2) Uani 1 1 d . . .
 C9 C 0.2522(8) 0.5664(4) 0.0738(4) 0.039(3) Uani 1 1 d . . .
 C10 C 0.0492(8) 0.5779(4) 0.0333(4) 0.037(2) Uani 1 1 d . . .
 H10 H 0.0122 0.5706 -0.0045 0.045 Uiso 1 1 calc R . .
 C11 C 0.0169(8) 0.5344(4) 0.0714(5) 0.045(3) Uani 1 1 d . . .
 H11A H 0.0502 0.5407 0.1097 0.054 Uiso 1 1 calc R . .
 H11B H 0.0474 0.5013 0.0579 0.054 Uiso 1 1 calc R . .
 C12 C -0.1128(9) 0.5313(4) 0.0723(5) 0.056(3) Uani 1 1 d . . .
 H12A H -0.1453 0.5234 0.0342 0.068 Uiso 1 1 calc R . .
 H12B H -0.1339 0.5028 0.0974 0.068 Uiso 1 1 calc R . .
 C13 C -0.1624(10) 0.5809(5) 0.0920(6) 0.064(4) Uani 1 1 d . . .
 H13A H -0.1356 0.5872 0.1314 0.077 Uiso 1 1 calc R . .
 H13B H -0.2466 0.5782 0.0905 0.077 Uiso 1 1 calc R . .
 C14 C -0.1282(9) 0.6262(4) 0.0564(6) 0.058(3) Uani 1 1 d . . .
 H14A H -0.1557 0.6587 0.0727 0.070 Uiso 1 1 calc R . .
 H14B H -0.1649 0.6226 0.0184 0.070 Uiso 1 1 calc R . .
 C15 C 0.0027(8) 0.6291(4) 0.0524(5) 0.047(3) Uani 1 1 d . . .
 H15A H 0.0215 0.6566 0.0256 0.057 Uiso 1 1 calc R . .
 H15B H 0.0389 0.6382 0.0894 0.057 Uiso 1 1 calc R . .
 C16 C 0.3724(10) 0.6019(4) 0.1513(5) 0.051(3) Uani 1 1 d . . .
 H16 H 0.3754 0.5653 0.1647 0.062 Uiso 1 1 calc R . .
 C17 C 0.3417(10) 0.6370(4) 0.1996(4) 0.054(3) Uani 1 1 d . . .
 H17A H 0.2671 0.6265 0.2133 0.065 Uiso 1 1 calc R . .
 H17B H 0.3351 0.6732 0.1864 0.065 Uiso 1 1 calc R . .
 C18 C 0.4341(12) 0.6333(5) 0.2474(5) 0.069(4) Uani 1 1 d . . .
 H18A H 0.4159 0.6576 0.2775 0.082 Uiso 1 1 calc R . .
 H18B H 0.4351 0.5979 0.2630 0.082 Uiso 1 1 calc R . .
 C19 C 0.5500(11) 0.6461(6) 0.2270(6) 0.081(4) Uani 1 1 d . . .
 H19A H 0.5514 0.6829 0.2157 0.097 Uiso 1 1 calc R . .
 H19B H 0.6084 0.6412 0.2580 0.097 Uiso 1 1 calc R . .
 C20 C 0.5794(10) 0.6129(6) 0.1783(6) 0.082(5) Uani 1 1 d . . .
 H20A H 0.5871 0.5765 0.1908 0.098 Uiso 1 1 calc R . .
 H20B H 0.6537 0.6241 0.1648 0.098 Uiso 1 1 calc R . .
 C21 C 0.4881(9) 0.6165(5) 0.1306(5) 0.058(3) Uani 1 1 d . . .
 H21A H 0.4852 0.6522 0.1156 0.070 Uiso 1 1 calc R . .
 H21B H 0.5075 0.5929 0.1000 0.070 Uiso 1 1 calc R . .
 N4 N 0.1346(7) 0.7021(3) -0.1864(4) 0.043(2) Uani 1 1 d . . .
 C111 C 0.1043(10) 0.7493(4) -0.2220(4) 0.045(3) Uani 1 1 d . . .
 H11C H 0.0276 0.7439 -0.2406 0.054 Uiso 1 1 calc R . .
 H11D H 0.1594 0.7520 -0.2517 0.054 Uiso 1 1 calc R . .
 C112 C 0.1039(13) 0.8004(4) -0.1900(5) 0.075(4) Uani 1 1 d . . .
 H11E H 0.1833 0.8110 -0.1793 0.089 Uiso 1 1 calc R . .
 H11F H 0.0627 0.7961 -0.1553 0.089 Uiso 1 1 calc R . .
 C113 C 0.0448(16) 0.8427(5) -0.2272(5) 0.093(6) Uani 1 1 d . . .
 H11G H 0.0670 0.8771 -0.2120 0.112 Uiso 1 1 calc R . .
 H11H H 0.0730 0.8401 -0.2653 0.112 Uiso 1 1 calc R . .
 C114 C -0.0833(16) 0.8391(7) -0.2313(7) 0.137(9) Uani 1 1 d . . .
 H11I H -0.1115 0.8653 -0.2511 0.206 Uiso 1 1 calc R . .
 H11J H -0.1092 0.8401 -0.1975 0.206 Uiso 1 1 calc R . .
 H11K H -0.1041 0.8099 -0.2478 0.206 Uiso 1 1 calc RD . .
 C121 C 0.2473(9) 0.7088(4) -0.1542(4) 0.048(3) Uani 1 1 d . . .
 H12C H 0.2617 0.6777 -0.1308 0.057 Uiso 1 1 calc R . .
 H12D H 0.2412 0.7387 -0.1286 0.057 Uiso 1 1 calc R . .
 C122 C 0.3490(9) 0.7173(4) -0.1890(4) 0.050(3) Uani 1 1 d . . .
 H12E H 0.3385 0.7496 -0.2109 0.060 Uiso 1 1 calc R . .
 H12F H 0.3553 0.6882 -0.2156 0.060 Uiso 1 1 calc R . .
 C123 C 0.4574(10) 0.7209(5) -0.1517(5) 0.066(4) Uani 1 1 d . . .
 H12G H 0.4498 0.7497 -0.1250 0.079 Uiso 1 1 calc R . .
 H12H H 0.4668 0.6885 -0.1298 0.079 Uiso 1 1 calc R . .
 C124 C 0.5626(10) 0.7295(5) -0.1838(6) 0.072(4) Uani 1 1 d . . .
 H12I H 0.6299 0.7307 -0.1577 0.108 Uiso 1 1 calc R . .
 H12J H 0.5555 0.7623 -0.2042 0.108 Uiso 1 1 calc R . .
 H12K H 0.5708 0.7010 -0.2103 0.108 Uiso 1 1 calc R . .
 C131 C 0.1385(9) 0.6568(4) -0.2270(4) 0.040(2) Uani 1 1 d . . .
 H13C H 0.0620 0.6532 -0.2462 0.048 Uiso 1 1 calc R . .
 H13D H 0.1924 0.6657 -0.2558 0.048 Uiso 1 1 calc R . .
 C132 C 0.1729(10) 0.6045(4) -0.2027(5) 0.053(3) Uani 1 1 d . . .
 H13E H 0.2464 0.6079 -0.1807 0.064 Uiso 1 1 calc R . .
 H13F H 0.1146 0.5929 -0.1771 0.064 Uiso 1 1 calc R . .
 C133 C 0.1846(15) 0.5645(4) -0.2477(6) 0.092(5) Uani 1 1 d . . .
 H13G H 0.2444 0.5754 -0.2728 0.110 Uiso 1 1 calc R . .
 H13H H 0.1117 0.5615 -0.2703 0.110 Uiso 1 1 calc R . .
 C134 C 0.2166(17) 0.5116(5) -0.2216(7) 0.127(8) Uani 1 1 d . . .
 H13I H 0.2230 0.4859 -0.2514 0.190 Uiso 1 1 calc R . .
 H13J H 0.1573 0.5008 -0.1969 0.190 Uiso 1 1 calc R . .
 H13K H 0.2898 0.5145 -0.2001 0.190 Uiso 1 1 calc R . .
 C141 C 0.0476(9) 0.6917(4) -0.1437(4) 0.045(3) Uani 1 1 d . . .
 H14C H 0.0682 0.6588 -0.1245 0.054 Uiso 1 1 calc R . .
 H14D H 0.0537 0.7195 -0.1153 0.054 Uiso 1 1 calc R . .
 C142 C -0.0748(9) 0.6882(5) -0.1651(5) 0.059(3) Uani 1 1 d . . .
 H14E H -0.0810 0.6665 -0.1992 0.070 Uiso 1 1 calc R . .
 H14F H -0.1044 0.7231 -0.1748 0.070 Uiso 1 1 calc R . .
 C143 C -0.1457(10) 0.6639(5) -0.1189(5) 0.066(4) Uani 1 1 d . . .
 H14G H -0.1215 0.6792 -0.0823 0.079 Uiso 1 1 calc R . .
 H14H H -0.2274 0.6721 -0.1268 0.079 Uiso 1 1 calc R . .
 C144 C -0.1308(11) 0.6056(6) -0.1161(6) 0.086(5) Uani 1 1 d . . .
 H14I H -0.1748 0.5917 -0.0859 0.129 Uiso 1 1 calc R . .
 H14J H -0.0498 0.5974 -0.1087 0.129 Uiso 1 1 calc R . .
 H14K H -0.1581 0.5902 -0.1517 0.129 Uiso 1 1 calc R . .
 N5 N 0.7269(19) 0.9094(8) 0.0690(10) 0.032(4) Uani 0.458(8) 1 d PU A 1
 C211 C 0.675(2) 0.8800(11) 0.0194(11) 0.042(5) Uani 0.458(8) 1 d PU A 1
 H21C H 0.6146 0.8570 0.0326 0.051 Uiso 0.458(8) 1 calc PR A 1
 H21D H 0.6380 0.9051 -0.0069 0.051 Uiso 0.458(8) 1 calc PR A 1
 C212 C 0.756(2) 0.8479(10) -0.0119(10) 0.049(6) Uani 0.458(8) 1 d PU A 1
 H21E H 0.7983 0.8248 0.0148 0.058 Uiso 0.458(8) 1 calc PR A 1
 H21F H 0.8117 0.8710 -0.0286 0.058 Uiso 0.458(8) 1 calc PR A 1
 C213 C 0.6992(19) 0.8157(9) -0.0571(9) 0.038(5) Uani 0.458(8) 1 d PU A 1
 H21G H 0.6314 0.7983 -0.0431 0.046 Uiso 0.458(8) 1 calc PR A 1
 H21H H 0.7526 0.7889 -0.0692 0.046 Uiso 0.458(8) 1 calc PR A 1
 C214 C 0.662(4) 0.8522(13) -0.1086(14) 0.068(10) Uani 0.458(8) 1 d PU A 1
 H21I H 0.6226 0.8315 -0.1381 0.103 Uiso 0.458(8) 1 calc PR A 1
 H21J H 0.7294 0.8684 -0.1231 0.103 Uiso 0.458(8) 1 calc PR A 1
 H21K H 0.6099 0.8791 -0.0961 0.103 Uiso 0.458(8) 1 calc PR A 1
 C221 C 0.795(2) 0.8761(9) 0.1102(11) 0.043(5) Uani 0.458(8) 1 d PU A 1
 H22A H 0.8683 0.8670 0.0938 0.052 Uiso 0.458(8) 1 calc PR A 1
 H22B H 0.8141 0.8968 0.1443 0.052 Uiso 0.458(8) 1 calc PR A 1
 C222 C 0.738(2) 0.8269(9) 0.1272(10) 0.044(5) Uani 0.458(8) 1 d PU A 1
 H22C H 0.7415 0.8013 0.0966 0.053 Uiso 0.458(8) 1 calc PR A 1
 H22D H 0.6568 0.8341 0.1330 0.053 Uiso 0.458(8) 1 calc PR A 1
 C223 C 0.794(4) 0.8043(16) 0.1802(14) 0.050(8) Uani 0.458(8) 1 d PU A 1
 H22E H 0.7826 0.8278 0.2120 0.059 Uiso 0.458(8) 1 calc PR A 1
 H22F H 0.8771 0.8005 0.1761 0.059 Uiso 0.458(8) 1 calc PR A 1
 C224 C 0.742(2) 0.7514(10) 0.1917(16) 0.095(11) Uani 0.458(8) 1 d PU A 1
 H22G H 0.7859 0.7348 0.2168 0.142 Uiso 0.458(8) 1 calc PR A 1
 H22H H 0.7362 0.7333 0.1606 0.142 Uiso 0.458(8) 1 calc PR A 1
 H22I H 0.6737 0.7556 0.2045 0.142 Uiso 0.458(8) 1 calc PR A 1
 C231 C 0.6332(19) 0.9340(9) 0.1013(10) 0.039(4) Uani 0.458(8) 1 d PU A 1
 H23A H 0.5829 0.9060 0.1139 0.046 Uiso 0.458(8) 1 calc PR A 1
 H23B H 0.6691 0.9504 0.1353 0.046 Uiso 0.458(8) 1 calc PR A 1
 C232 C 0.561(2) 0.9733(11) 0.0714(14) 0.046(6) Uani 0.458(8) 1 d PU A 1
 H23C H 0.5335 0.9585 0.0348 0.055 Uiso 0.458(8) 1 calc PR A 1
 H23D H 0.6089 1.0035 0.0637 0.055 Uiso 0.458(8) 1 calc PR A 1
 C233 C 0.456(4) 0.993(2) 0.101(2) 0.048(7) Uani 0.458(8) 1 d PU A 1
 H23E H 0.4080 1.0140 0.0750 0.057 Uiso 0.458(8) 1 calc PR A 1
 H23F H 0.4105 0.9626 0.1124 0.057 Uiso 0.458(8) 1 calc PR A 1
 C234 C 0.491(3) 1.0233(10) 0.1507(10) 0.065(7) Uani 0.458(8) 1 d PU A 1
 H23G H 0.4233 1.0371 0.1675 0.097 Uiso 0.458(8) 1 calc PR A 1
 H23H H 0.5399 1.0520 0.1398 0.097 Uiso 0.458(8) 1 calc PR A 1
 H23I H 0.5337 1.0013 0.1779 0.097 Uiso 0.458(8) 1 calc PR A 1
 C241 C 0.8054(17) 0.9531(8) 0.0505(9) 0.032(4) Uani 0.458(8) 1 d PU A 1
 H24A H 0.8718 0.9367 0.0339 0.038 Uiso 0.458(8) 1 calc PR A 1
 H24B H 0.7633 0.9725 0.0203 0.038 Uiso 0.458(8) 1 calc PR A 1
 C242 C 0.8497(18) 0.9910(9) 0.0922(10) 0.036(5) Uani 0.458(8) 1 d PU A 1
 H24C H 0.8900 0.9730 0.1240 0.043 Uiso 0.458(8) 1 calc PR A 1
 H24D H 0.7860 1.0112 0.1067 0.043 Uiso 0.458(8) 1 calc PR A 1
 C243 C 0.9321(18) 1.0272(9) 0.0639(11) 0.040(5) Uani 0.458(8) 1 d PU A 1
 H24E H 0.8904 1.0481 0.0348 0.048 Uiso 0.458(8) 1 calc PR A 1
 H24F H 0.9917 1.0069 0.0461 0.048 Uiso 0.458(8) 1 calc PR A 1
 C244 C 0.990(3) 1.0647(12) 0.1124(14) 0.053(8) Uani 0.458(8) 1 d PU A 1
 H24G H 1.0429 1.0887 0.0957 0.079 Uiso 0.458(8) 1 calc PR A 1
 H24H H 1.0314 1.0436 0.1408 0.079 Uiso 0.458(8) 1 calc PR A 1
 H24I H 0.9299 1.0844 0.1299 0.079 Uiso 0.458(8) 1 calc PR A 1
 N6 N 0.7199(17) 0.9308(7) 0.0783(9) 0.042(4) Uani 0.542(8) 1 d PU A 2
 C311 C 0.7030(13) 0.8840(7) 0.1158(8) 0.033(4) Uani 0.542(8) 1 d PU A 2
 H31A H 0.6713 0.8960 0.1510 0.040 Uiso 0.542(8) 1 calc PR A 2
 H31B H 0.6461 0.8607 0.0969 0.040 Uiso 0.542(8) 1 calc PR A 2
 C312 C 0.8116(17) 0.8534(9) 0.1300(11) 0.047(5) Uani 0.542(8) 1 d PU A 2
 H31C H 0.8498 0.8454 0.0952 0.057 Uiso 0.542(8) 1 calc PR A 2
 H31D H 0.8645 0.8746 0.1542 0.057 Uiso 0.542(8) 1 calc PR A 2
 C313 C 0.786(4) 0.8043(14) 0.1594(13) 0.053(7) Uani 0.542(8) 1 d PU A 2
 H31E H 0.8575 0.7909 0.1777 0.063 Uiso 0.542(8) 1 calc PR A 2
 H31F H 0.7334 0.8123 0.1893 0.063 Uiso 0.542(8) 1 calc PR A 2
 C314 C 0.7344(16) 0.7636(7) 0.1245(10) 0.057(6) Uani 0.542(8) 1 d PU A 2
 H31G H 0.7178 0.7336 0.1479 0.085 Uiso 0.542(8) 1 calc PR A 2
 H31H H 0.7875 0.7533 0.0964 0.085 Uiso 0.542(8) 1 calc PR A 2
 H31I H 0.6634 0.7763 0.1058 0.085 Uiso 0.542(8) 1 calc PR A 2
 C321 C 0.7650(18) 0.9205(10) 0.0259(9) 0.056(4) Uani 0.542(8) 1 d PU A 2
 H32A H 0.8482 0.9146 0.0315 0.067 Uiso 0.542(8) 1 calc PR A 2
 H32B H 0.7534 0.9512 0.0015 0.067 Uiso 0.542(8) 1 calc PR A 2
 C322 C 0.712(2) 0.8753(12) -0.0023(12) 0.072(6) Uani 0.542(8) 1 d PU A 2
 H32C H 0.6289 0.8763 0.0014 0.086 Uiso 0.542(8) 1 calc PR A 2
 H32D H 0.7422 0.8433 0.0160 0.086 Uiso 0.542(8) 1 calc PR A 2
 C323 C 0.737(2) 0.8737(11) -0.0659(12) 0.083(7) Uani 0.542(8) 1 d PU A 2
 H32E H 0.7073 0.9055 -0.0844 0.099 Uiso 0.542(8) 1 calc PR A 2
 H32F H 0.8210 0.8729 -0.0697 0.099 Uiso 0.542(8) 1 calc PR A 2
 C324 C 0.685(3) 0.8282(14) -0.0941(15) 0.093(11) Uani 0.542(8) 1 d PU A 2
 H32G H 0.7017 0.8288 -0.1338 0.140 Uiso 0.542(8) 1 calc PR A 2
 H32H H 0.6025 0.8290 -0.0906 0.140 Uiso 0.542(8) 1 calc PR A 2
 H32I H 0.7169 0.7966 -0.0767 0.140 Uiso 0.542(8) 1 calc PR A 2
 C331 C 0.7981(18) 0.9688(8) 0.1125(10) 0.056(5) Uani 0.542(8) 1 d PU A 2
 H33A H 0.7709 0.9709 0.1508 0.067 Uiso 0.542(8) 1 calc PR A 2
 H33B H 0.8761 0.9541 0.1154 0.067 Uiso 0.542(8) 1 calc PR A 2
 C332 C 0.805(2) 1.0239(9) 0.0892(12) 0.083(7) Uani 0.542(8) 1 d PU A 2
 H33C H 0.7323 1.0420 0.0943 0.100 Uiso 0.542(8) 1 calc PR A 2
 H33D H 0.8163 1.0221 0.0485 0.100 Uiso 0.542(8) 1 calc PR A 2
 C333 C 0.905(3) 1.0559(11) 0.1182(14) 0.097(8) Uani 0.542(8) 1 d PU A 2
 H33E H 0.8861 1.0931 0.1203 0.117 Uiso 0.542(8) 1 calc PR A 2
 H33F H 0.9263 1.0427 0.1562 0.117 Uiso 0.542(8) 1 calc PR A 2
 C334 C 0.991(3) 1.0464(17) 0.0807(19) 0.137(14) Uani 0.542(8) 1 d PU A 2
 H33G H 1.0609 1.0649 0.0933 0.206 Uiso 0.542(8) 1 calc PR A 2
 H33H H 0.9658 1.0584 0.0433 0.206 Uiso 0.542(8) 1 calc PR A 2
 H33I H 1.0072 1.0092 0.0795 0.206 Uiso 0.542(8) 1 calc PR A 2
 C341 C 0.6009(19) 0.9565(10) 0.0679(11) 0.046(5) Uani 0.542(8) 1 d PU A 2
 H34A H 0.6106 0.9877 0.0447 0.055 Uiso 0.542(8) 1 calc PR A 2
 H34B H 0.5517 0.9321 0.0456 0.055 Uiso 0.542(8) 1 calc PR A 2
 C342 C 0.5368(17) 0.9724(7) 0.1191(10) 0.045(4) Uani 0.542(8) 1 d PU A 2
 H34C H 0.5182 0.9410 0.1405 0.054 Uiso 0.542(8) 1 calc PR A 2
 H34D H 0.5872 0.9945 0.1437 0.054 Uiso 0.542(8) 1 calc PR A 2
 C343 C 0.427(3) 1.0019(16) 0.1035(18) 0.048(6) Uani 0.542(8) 1 d PU A 2
 H34E H 0.4468 1.0352 0.0860 0.058 Uiso 0.542(8) 1 calc PR A 2
 H34F H 0.3813 0.9816 0.0751 0.058 Uiso 0.542(8) 1 calc PR A 2
 C344 C 0.3568(8) 1.0124(3) 0.1497(3) 0.055(6) Uani 0.542(8) 1 d PU A 2
 H34G H 0.2823 1.0254 0.1355 0.083 Uiso 0.542(8) 1 calc PR A 2
 H34H H 0.3943 1.0385 0.1742 0.083 Uiso 0.542(8) 1 calc PR A 2
 H34I H 0.3464 0.9805 0.1709 0.083 Uiso 0.542(8) 1 calc PR A 2
 C22 C 0.0872(8) 0.4896(3) 0.2418(3) 0.190(11) Uani 1 1 d R . .
 H22J H 0.0381 0.5201 0.2365 0.284 Uiso 1 1 calc R . .
 H22K H 0.0808 0.4761 0.2797 0.284 Uiso 1 1 calc R . .
 H22L H 0.0634 0.4630 0.2145 0.284 Uiso 1 1 calc R . .
 C23 C 0.2003(8) 0.5035(3) 0.2344(3) 0.130(7) Uani 1 1 d RD . .
 H23J H 0.2254 0.5305 0.2618 0.156 Uiso 1 1 calc R . .
 H23K H 0.2079 0.5173 0.1963 0.156 Uiso 1 1 calc R . .
 O21 O 0.2764(8) 0.4524(3) 0.2437(3) 0.116(4) Uani 1 1 d RD . .
 C24 C 0.4430(8) 0.4099(3) 0.2271(3) 0.184(13) Uani 1 1 d R . .
 H24J H 0.5141 0.4138 0.2080 0.277 Uiso 1 1 calc R . .
 H24K H 0.4009 0.3798 0.2121 0.277 Uiso 1 1 calc R . .
 H24L H 0.4607 0.4051 0.2673 0.277 Uiso 1 1 calc R . .
 C25 C 0.3758(8) 0.4546(3) 0.2186(3) 0.162(9) Uani 1 1 d RD . .
 H25A H 0.4195 0.4850 0.2331 0.195 Uiso 1 1 calc R . .
 H25B H 0.3599 0.4597 0.1779 0.195 Uiso 1 1 calc R . .

loop_
  _atom_site_aniso_label
  _atom_site_aniso_U_11
  _atom_site_aniso_U_22
  _atom_site_aniso_U_33
  _atom_site_aniso_U_23
  _atom_site_aniso_U_13
  _atom_site_aniso_U_12
 Mo1 0.0234(4) 0.0347(5) 0.0248(4) 0.0009(4) 0.0026(3) 0.0084(3)
 Mo2 0.0233(4) 0.0446(5) 0.0227(4) -0.0023(4) -0.0015(3) 0.0113(4)
 Mo3 0.0232(4) 0.0439(5) 0.0249(4) -0.0003(4) -0.0021(3) 0.0057(4)
 Mo4 0.0246(4) 0.0487(5) 0.0219(4) -0.0003(4) 0.0043(3) 0.0023(4)
 Mo5 0.0286(4) 0.0370(5) 0.0333(5) 0.0070(4) 0.0020(4) 0.0042(4)
 Mo6 0.0307(5) 0.0456(5) 0.0363(5) -0.0102(4) -0.0026(4) 0.0142(4)
 O1 0.017(3) 0.035(3) 0.024(3) -0.004(3) 0.003(2) 0.007(2)
 O2 0.028(4) 0.058(4) 0.037(4) 0.000(4) -0.001(3) 0.011(3)
 O3 0.030(4) 0.067(5) 0.027(4) 0.000(3) -0.004(3) 0.005(3)
 O4 0.032(4) 0.068(5) 0.025(4) 0.001(3) 0.009(3) 0.000(3)
 O5 0.043(4) 0.043(4) 0.045(5) 0.015(3) 0.000(4) 0.002(3)
 O6 0.054(5) 0.056(5) 0.052(5) -0.019(4) -0.011(4) 0.026(4)
 O7 0.019(3) 0.045(4) 0.027(4) -0.004(3) 0.000(3) 0.008(3)
 O8 0.022(3) 0.049(4) 0.028(4) 0.008(3) -0.002(3) 0.007(3)
 O9 0.026(3) 0.046(4) 0.024(4) 0.005(3) 0.002(3) 0.008(3)
 O10 0.029(3) 0.037(4) 0.032(4) 0.009(3) -0.001(3) -0.001(3)
 O11 0.030(4) 0.039(4) 0.035(4) 0.009(3) 0.001(3) 0.012(3)
 O12 0.022(3) 0.056(4) 0.022(3) -0.007(3) 0.006(3) 0.005(3)
 O13 0.025(3) 0.055(4) 0.032(4) -0.002(3) -0.005(3) 0.012(3)
 O14 0.027(3) 0.046(4) 0.026(4) 0.001(3) 0.004(3) 0.005(3)
 O15 0.028(4) 0.041(4) 0.039(4) -0.002(3) -0.005(3) 0.001(3)
 O16 0.031(4) 0.052(4) 0.033(4) -0.014(3) -0.003(3) 0.008(3)
 O17 0.026(3) 0.060(4) 0.022(4) -0.012(3) -0.004(3) 0.014(3)
 O18 0.035(4) 0.031(4) 0.044(4) -0.002(3) -0.004(3) 0.013(3)
 O19 0.040(4) 0.061(5) 0.037(4) 0.012(4) 0.003(4) 0.009(3)
 O20 0.053(5) 0.051(5) 0.040(5) 0.009(4) 0.004(4) 0.018(4)
 N1 0.027(4) 0.037(5) 0.036(5) 0.005(4) 0.006(4) 0.008(3)
 N2 0.033(5) 0.044(5) 0.036(5) 0.008(4) 0.005(4) 0.005(4)
 N3 0.044(5) 0.045(5) 0.029(5) 0.009(4) -0.004(4) 0.011(4)
 C1 0.034(5) 0.038(6) 0.024(5) 0.002(4) 0.001(4) 0.014(4)
 C2 0.040(6) 0.052(7) 0.032(6) 0.012(5) 0.011(5) 0.017(5)
 C3 0.036(6) 0.069(8) 0.059(8) 0.006(6) 0.015(6) 0.027(6)
 C4 0.053(7) 0.052(7) 0.063(9) -0.001(6) 0.020(6) 0.013(6)
 C5 0.051(7) 0.036(6) 0.069(9) -0.002(6) 0.014(6) 0.007(5)
 C6 0.040(6) 0.039(6) 0.025(5) 0.008(5) 0.009(5) 0.010(5)
 C7 0.023(5) 0.062(7) 0.056(8) 0.006(6) 0.005(5) 0.008(5)
 C8 0.037(6) 0.033(6) 0.044(7) 0.006(5) 0.005(5) 0.005(4)
 C9 0.034(6) 0.052(7) 0.032(6) 0.015(5) 0.008(5) 0.014(5)
 C10 0.031(5) 0.046(6) 0.035(6) 0.007(5) 0.001(5) 0.001(4)
 C11 0.039(6) 0.054(7) 0.043(7) 0.007(6) 0.007(5) 0.000(5)
 C12 0.060(8) 0.061(8) 0.049(8) 0.003(6) 0.017(6) -0.003(6)
 C13 0.044(7) 0.075(9) 0.075(10) -0.020(7) 0.019(7) -0.009(6)
 C14 0.033(6) 0.058(8) 0.084(10) -0.020(7) 0.009(6) 0.009(5)
 C15 0.035(6) 0.045(6) 0.062(8) -0.011(6) 0.004(6) 0.004(5)
 C16 0.060(7) 0.047(7) 0.046(7) 0.014(6) -0.015(6) 0.023(5)
 C17 0.064(8) 0.067(8) 0.031(6) 0.005(6) 0.001(6) 0.028(6)
 C18 0.109(12) 0.067(8) 0.030(7) -0.003(6) 0.002(7) 0.030(8)
 C19 0.070(10) 0.107(11) 0.064(10) -0.020(9) -0.007(8) 0.029(8)
 C20 0.047(8) 0.113(11) 0.085(11) -0.032(9) -0.015(7) 0.032(7)
 C21 0.044(7) 0.082(9) 0.047(7) -0.010(7) -0.010(6) 0.013(6)
 N4 0.053(6) 0.044(5) 0.034(5) 0.000(4) 0.007(4) 0.009(4)
 C111 0.065(7) 0.055(7) 0.015(5) 0.005(5) 0.009(5) 0.010(5)
 C112 0.149(14) 0.051(8) 0.025(6) -0.002(6) 0.019(8) 0.022(8)
 C113 0.202(19) 0.050(8) 0.030(7) -0.004(6) 0.025(10) 0.037(10)
 C114 0.163(18) 0.151(16) 0.106(15) 0.062(13) 0.078(14) 0.111(15)
 C121 0.047(7) 0.067(8) 0.029(6) 0.000(5) -0.004(5) -0.003(5)
 C122 0.065(8) 0.055(7) 0.030(6) -0.001(5) 0.008(6) -0.008(6)
 C123 0.058(8) 0.083(9) 0.054(8) 0.013(7) -0.002(7) -0.002(7)
 C124 0.062(9) 0.085(10) 0.067(10) 0.013(8) -0.012(7) -0.002(7)
 C131 0.049(6) 0.050(6) 0.021(5) 0.007(5) -0.003(5) 0.000(5)
 C132 0.070(8) 0.053(7) 0.038(7) 0.015(6) 0.017(6) 0.012(6)
 C133 0.171(16) 0.043(8) 0.065(10) 0.009(7) 0.040(10) 0.030(9)
 C134 0.25(2) 0.055(9) 0.081(12) 0.027(8) 0.075(14) 0.057(11)
 C141 0.055(7) 0.057(7) 0.023(5) 0.006(5) 0.012(5) 0.016(5)
 C142 0.054(7) 0.084(9) 0.039(7) 0.014(6) 0.009(6) 0.023(6)
 C143 0.041(7) 0.096(10) 0.063(9) 0.019(8) 0.012(6) 0.026(6)
 C144 0.050(8) 0.124(13) 0.085(11) 0.039(10) 0.013(8) 0.005(8)
 N5 0.026(8) 0.039(9) 0.031(9) -0.001(6) 0.001(7) 0.005(6)
 C211 0.024(12) 0.060(12) 0.043(12) -0.016(9) -0.003(8) 0.006(8)
 C212 0.046(13) 0.060(14) 0.038(11) -0.016(9) -0.011(9) 0.017(10)
 C213 0.028(11) 0.068(14) 0.018(10) -0.009(9) -0.002(9) 0.007(10)
 C214 0.09(3) 0.08(2) 0.032(14) -0.001(14) -0.010(14) 0.013(19)
 C221 0.037(11) 0.046(12) 0.046(12) 0.011(9) -0.009(9) -0.003(8)
 C222 0.037(11) 0.049(10) 0.046(12) 0.005(9) 0.001(10) 0.000(9)
 C223 0.051(16) 0.058(13) 0.041(17) 0.013(12) 0.016(15) 0.017(12)
 C224 0.060(17) 0.077(16) 0.15(3) 0.062(17) 0.030(19) 0.021(13)
 C231 0.034(9) 0.039(11) 0.044(11) -0.006(8) 0.010(8) -0.003(7)
 C232 0.037(13) 0.038(13) 0.063(14) -0.012(11) 0.004(11) 0.010(8)
 C233 0.044(17) 0.038(17) 0.062(14) -0.004(12) 0.013(13) 0.006(12)
 C234 0.10(2) 0.069(17) 0.031(13) 0.008(10) 0.028(13) -0.006(14)
 C241 0.022(9) 0.037(10) 0.037(11) 0.002(7) 0.007(8) 0.002(7)
 C242 0.029(11) 0.034(11) 0.042(12) 0.014(9) -0.016(9) 0.007(7)
 C243 0.019(10) 0.045(12) 0.054(13) 0.003(10) -0.010(10) -0.008(8)
 C244 0.050(16) 0.047(15) 0.060(19) -0.007(13) -0.011(15) -0.001(10)
 N6 0.027(7) 0.048(9) 0.050(9) 0.016(7) -0.002(6) -0.005(7)
 C311 0.015(7) 0.044(8) 0.040(9) 0.008(7) -0.001(7) -0.003(6)
 C312 0.021(9) 0.052(10) 0.068(14) 0.019(9) -0.001(9) 0.002(7)
 C313 0.036(12) 0.056(11) 0.066(19) 0.025(11) 0.000(15) -0.002(9)
 C314 0.039(11) 0.044(10) 0.088(18) 0.000(11) 0.006(11) 0.014(8)
 C321 0.036(10) 0.082(13) 0.050(9) 0.027(7) 0.004(8) 0.019(9)
 C322 0.037(13) 0.106(15) 0.073(12) -0.017(11) 0.010(11) 0.037(11)
 C323 0.065(13) 0.109(16) 0.075(12) -0.005(11) 0.009(12) 0.048(12)
 C324 0.07(2) 0.13(3) 0.07(2) -0.013(19) -0.016(19) 0.040(19)
 C331 0.042(10) 0.053(10) 0.070(12) 0.026(9) -0.008(9) -0.018(8)
 C332 0.086(14) 0.056(11) 0.104(16) 0.032(12) -0.030(13) -0.033(11)
 C333 0.103(18) 0.073(14) 0.108(19) 0.031(15) -0.053(15) -0.040(13)
 C334 0.098(18) 0.15(3) 0.16(3) 0.12(3) -0.01(2) -0.02(2)
 C341 0.037(9) 0.045(13) 0.055(12) 0.013(10) -0.004(8) 0.007(8)
 C342 0.045(10) 0.031(10) 0.057(11) 0.009(9) 0.000(8) 0.002(7)
 C343 0.032(13) 0.034(15) 0.078(15) -0.004(13) -0.008(10) -0.009(9)
 C344 0.035(11) 0.038(11) 0.093(17) 0.001(11) 0.005(10) -0.001(8)
 C22 0.13(2) 0.29(3) 0.14(2) 0.00(2) -0.017(18) 0.03(2)
 C23 0.124(17) 0.167(19) 0.096(15) 0.030(14) -0.017(13) -0.024(15)
 O21 0.093(9) 0.148(11) 0.110(10) -0.049(8) 0.037(8) -0.022(7)
 C24 0.32(3) 0.124(16) 0.103(17) -0.009(13) -0.010(19) 0.14(2)
 C25 0.20(3) 0.21(3) 0.069(14) 0.006(15) -0.021(16) -0.04(2)

_geom_special_details
;
 All esds (except the esd in the dihedral angle between two l.s. planes) 
 are estimated using the full covariance matrix.  The cell esds are taken 
 into account individually in the estimation of esds in distances, angles 
 and torsion angles; correlations between esds in cell parameters are only 
 used when they are defined by crystal symmetry.  An approximate (isotropic) 
 treatment of cell esds is used for estimating esds involving l.s. planes. 
;
loop_
  _geom_bond_atom_site_label_1
  _geom_bond_atom_site_label_2
  _geom_bond_distance
  _geom_bond_site_symmetry_2
  _geom_bond_publ_flag
 Mo1 O1 2.201(5) . ?
 Mo1 O7 1.878(6) . ?
 Mo1 O8 2.018(6) . ?
 Mo1 O9 1.957(6) . ?
 Mo1 O10 1.939(6) . ?
 Mo1 N1 1.729(7) . ?
 Mo2 O1 2.337(6) . ?
 Mo2 O2 1.686(6) . ?
 Mo2 O7 1.957(6) . ?
 Mo2 O11 1.859(6) . ?
 Mo2 O12 2.017(6) . ?
 Mo2 O13 1.871(6) . ?
 Mo3 O1 2.346(6) . ?
 Mo3 O3 1.687(6) . ?
 Mo3 O8 1.846(6) . ?
 Mo3 O14 1.850(6) . ?
 Mo3 O15 2.042(6) . ?
 Mo3 O16 2.003(6) . ?
 Mo4 O1 2.332(6) . ?
 Mo4 O4 1.678(6) . ?
 Mo4 O10 1.917(6) . ?
 Mo4 O12 1.849(6) . ?
 Mo4 O14 2.054(6) . ?
 Mo4 O17 1.903(6) . ?
 Mo5 O1 2.334(6) . ?
 Mo5 O5 1.685(6) . ?
 Mo5 O9 1.887(6) . ?
 Mo5 O11 2.022(6) . ?
 Mo5 O15 1.850(6) . ?
 Mo5 O18 1.963(6) . ?
 Mo6 O1 2.349(5) . ?
 Mo6 O6 1.681(6) . ?
 Mo6 O13 1.993(6) . ?
 Mo6 O16 1.851(6) . ?
 Mo6 O17 1.930(7) . ?
 Mo6 O18 1.878(7) . ?
 O19 C8 1.222(12) . ?
 O20 C9 1.213(11) . ?
 N1 C1 1.390(11) . ?
 N2 C8 1.342(12) . ?
 N2 C9 1.462(12) . ?
 N2 C10 1.479(11) . ?
 N3 C9 1.317(13) . ?
 N3 C16 1.471(12) . ?
 C1 C2 1.403(13) . ?
 C1 C6 1.395(13) . ?
 C2 C3 1.386(13) . ?
 C2 C7 1.512(14) . ?
 C3 C4 1.387(15) . ?
 C4 C5 1.377(14) . ?
 C5 C6 1.392(13) . ?
 C6 C8 1.496(13) . ?
 C10 C11 1.510(13) . ?
 C10 C15 1.512(13) . ?
 C11 C12 1.525(14) . ?
 C12 C13 1.496(14) . ?
 C13 C14 1.515(16) . ?
 C14 C15 1.546(13) . ?
 C16 C17 1.529(14) . ?
 C16 C21 1.519(15) . ?
 C17 C18 1.534(15) . ?
 C18 C19 1.508(17) . ?
 C19 C20 1.503(16) . ?
 C20 C21 1.525(15) . ?
 N4 C111 1.518(12) . ?
 N4 C121 1.503(12) . ?
 N4 C131 1.525(12) . ?
 N4 C141 1.510(12) . ?
 C111 C112 1.529(14) . ?
 C112 C113 1.550(16) . ?
 C113 C114 1.50(2) . ?
 C121 C122 1.510(13) . ?
 C122 C123 1.516(15) . ?
 C123 C124 1.507(16) . ?
 C131 C132 1.517(13) . ?
 C132 C133 1.506(15) . ?
 C133 C134 1.540(16) . ?
 C141 C142 1.500(14) . ?
 C142 C143 1.553(15) . ?
 C143 C144 1.516(17) . ?
 N5 C211 1.51(3) . ?
 N5 C221 1.51(3) . ?
 N5 C231 1.52(3) . ?
 N5 C241 1.54(3) . ?
 C211 C212 1.49(3) . ?
 C212 C213 1.49(3) . ?
 C213 C214 1.59(4) . ?
 C221 C222 1.50(3) . ?
 C222 C223 1.51(4) . ?
 C223 C224 1.53(5) . ?
 C231 C232 1.48(3) . ?
 C232 C233 1.53(4) . ?
 C233 C234 1.47(6) . ?
 C241 C242 1.47(3) . ?
 C242 C243 1.53(3) . ?
 C243 C244 1.63(4) . ?
 N6 C311 1.52(3) . ?
 N6 C321 1.42(3) . ?
 N6 C331 1.55(3) . ?
 N6 C341 1.55(3) . ?
 C311 C312 1.52(2) . ?
 C312 C313 1.49(4) . ?
 C313 C314 1.45(4) . ?
 C321 C322 1.47(4) . ?
 C322 C323 1.57(4) . ?
 C323 C324 1.47(4) . ?
 C331 C332 1.53(3) . ?
 C332 C333 1.56(3) . ?
 C333 C334 1.41(5) . ?
 C341 C342 1.53(3) . ?
 C342 C343 1.53(3) . ?
 C343 C344 1.44(4) . ?
 C22 C23 1.3954 . ?
 C23 O21 1.6033 . ?
 O21 C25 1.3422 . ?
 C24 C25 1.4072 . ?

loop_
  _geom_angle_atom_site_label_1
  _geom_angle_atom_site_label_2
  _geom_angle_atom_site_label_3
  _geom_angle
  _geom_angle_site_symmetry_1
  _geom_angle_site_symmetry_3
  _geom_angle_publ_flag
 O7 Mo1 O1 79.6(2) . . ?
 O7 Mo1 O8 157.1(2) . . ?
 O7 Mo1 O9 89.9(3) . . ?
 O7 Mo1 O10 91.0(3) . . ?
 O8 Mo1 O1 77.6(2) . . ?
 O9 Mo1 O1 78.6(2) . . ?
 O9 Mo1 O8 84.6(2) . . ?
 O10 Mo1 O1 77.9(2) . . ?
 O10 Mo1 O8 85.2(2) . . ?
 O10 Mo1 O9 155.9(3) . . ?
 N1 Mo1 O1 177.1(3) . . ?
 N1 Mo1 O7 103.2(3) . . ?
 N1 Mo1 O8 99.7(3) . . ?
 N1 Mo1 O9 102.2(3) . . ?
 N1 Mo1 O10 101.1(3) . . ?
 O2 Mo2 O1 175.7(3) . . ?
 O2 Mo2 O7 102.0(3) . . ?
 O2 Mo2 O11 104.6(3) . . ?
 O2 Mo2 O12 101.8(3) . . ?
 O2 Mo2 O13 105.3(3) . . ?
 O7 Mo2 O1 74.7(2) . . ?
 O7 Mo2 O12 81.6(2) . . ?
 O11 Mo2 O1 78.3(2) . . ?
 O11 Mo2 O7 88.3(2) . . ?
 O11 Mo2 O12 153.2(3) . . ?
 O11 Mo2 O13 93.3(3) . . ?
 O12 Mo2 O1 75.1(2) . . ?
 O13 Mo2 O1 77.6(2) . . ?
 O13 Mo2 O7 151.3(3) . . ?
 O13 Mo2 O12 84.3(3) . . ?
 O3 Mo3 O1 175.1(3) . . ?
 O3 Mo3 O8 105.3(3) . . ?
 O3 Mo3 O14 105.0(3) . . ?
 O3 Mo3 O15 101.6(3) . . ?
 O3 Mo3 O16 101.3(3) . . ?
 O8 Mo3 O1 77.3(2) . . ?
 O8 Mo3 O14 94.7(3) . . ?
 O8 Mo3 O15 85.0(3) . . ?
 O8 Mo3 O16 151.7(3) . . ?
 O14 Mo3 O1 78.7(2) . . ?
 O14 Mo3 O15 152.4(3) . . ?
 O14 Mo3 O16 87.4(3) . . ?
 O15 Mo3 O1 74.3(2) . . ?
 O16 Mo3 O1 75.5(2) . . ?
 O16 Mo3 O15 80.4(3) . . ?
 O4 Mo4 O1 176.5(3) . . ?
 O4 Mo4 O10 103.2(3) . . ?
 O4 Mo4 O12 105.0(3) . . ?
 O4 Mo4 O14 101.4(3) . . ?
 O4 Mo4 O17 104.1(3) . . ?
 O10 Mo4 O1 75.1(2) . . ?
 O10 Mo4 O14 81.6(2) . . ?
 O12 Mo4 O1 78.3(2) . . ?
 O12 Mo4 O10 91.2(3) . . ?
 O12 Mo4 O14 153.6(2) . . ?
 O12 Mo4 O17 91.6(3) . . ?
 O14 Mo4 O1 75.3(2) . . ?
 O17 Mo4 O1 76.9(2) . . ?
 O17 Mo4 O10 150.7(3) . . ?
 O17 Mo4 O14 83.0(2) . . ?
 O5 Mo5 O1 177.3(3) . . ?
 O5 Mo5 O9 104.7(3) . . ?
 O5 Mo5 O11 102.2(3) . . ?
 O5 Mo5 O15 104.2(3) . . ?
 O5 Mo5 O18 102.5(3) . . ?
 O9 Mo5 O1 76.6(2) . . ?
 O9 Mo5 O11 84.2(2) . . ?
 O9 Mo5 O18 151.7(3) . . ?
 O11 Mo5 O1 75.4(2) . . ?
 O15 Mo5 O1 78.1(2) . . ?
 O15 Mo5 O9 91.7(3) . . ?
 O15 Mo5 O11 153.4(3) . . ?
 O15 Mo5 O18 89.0(3) . . ?
 O18 Mo5 O1 75.9(2) . . ?
 O18 Mo5 O11 82.6(3) . . ?
 O6 Mo6 O1 176.9(3) . . ?
 O6 Mo6 O13 102.0(3) . . ?
 O6 Mo6 O16 104.6(3) . . ?
 O6 Mo6 O17 102.4(3) . . ?
 O6 Mo6 O18 104.2(3) . . ?
 O13 Mo6 O1 75.2(2) . . ?
 O16 Mo6 O1 78.2(2) . . ?
 O16 Mo6 O13 153.3(3) . . ?
 O16 Mo6 O17 88.1(3) . . ?
 O16 Mo6 O18 91.1(3) . . ?
 O17 Mo6 O1 76.1(2) . . ?
 O17 Mo6 O13 83.5(3) . . ?
 O18 Mo6 O1 77.1(2) . . ?
 O18 Mo6 O13 85.1(3) . . ?
 O18 Mo6 O17 152.7(2) . . ?
 Mo1 O1 Mo2 90.7(2) . . ?
 Mo1 O1 Mo3 90.81(19) . . ?
 Mo1 O1 Mo4 91.3(2) . . ?
 Mo1 O1 Mo5 90.65(19) . . ?
 Mo1 O1 Mo6 179.5(3) . . ?
 Mo2 O1 Mo3 178.5(3) . . ?
 Mo2 O1 Mo6 89.51(19) . . ?
 Mo3 O1 Mo6 89.0(2) . . ?
 Mo4 O1 Mo2 89.69(19) . . ?
 Mo4 O1 Mo3 90.1(2) . . ?
 Mo4 O1 Mo5 178.0(3) . . ?
 Mo4 O1 Mo6 89.09(18) . . ?
 Mo5 O1 Mo2 89.8(2) . . ?
 Mo5 O1 Mo3 90.38(19) . . ?
 Mo5 O1 Mo6 88.92(19) . . ?
 Mo1 O7 Mo2 114.8(3) . . ?
 Mo3 O8 Mo1 113.9(3) . . ?
 Mo5 O9 Mo1 114.2(3) . . ?
 Mo4 O10 Mo1 114.6(3) . . ?
 Mo2 O11 Mo5 116.3(3) . . ?
 Mo4 O12 Mo2 116.7(3) . . ?
 Mo2 O13 Mo6 117.2(3) . . ?
 Mo3 O14 Mo4 115.8(3) . . ?
 Mo5 O15 Mo3 117.0(3) . . ?
 Mo6 O16 Mo3 117.1(3) . . ?
 Mo4 O17 Mo6 117.9(3) . . ?
 Mo6 O18 Mo5 117.3(3) . . ?
 C1 N1 Mo1 176.9(7) . . ?
 C8 N2 C9 120.8(8) . . ?
 C8 N2 C10 119.8(8) . . ?
 C9 N2 C10 119.2(8) . . ?
 C9 N3 C16 122.5(8) . . ?
 N1 C1 C2 119.2(9) . . ?
 N1 C1 C6 118.9(8) . . ?
 C6 C1 C2 121.9(9) . . ?
 C1 C2 C7 119.3(9) . . ?
 C3 C2 C1 116.9(10) . . ?
 C3 C2 C7 123.8(9) . . ?
 C2 C3 C4 122.8(10) . . ?
 C5 C4 C3 118.6(10) . . ?
 C4 C5 C6 121.5(10) . . ?
 C1 C6 C8 122.0(8) . . ?
 C5 C6 C1 118.2(9) . . ?
 C5 C6 C8 119.7(9) . . ?
 O19 C8 N2 123.1(9) . . ?
 O19 C8 C6 119.2(9) . . ?
 N2 C8 C6 117.7(9) . . ?
 O20 C9 N2 120.0(10) . . ?
 O20 C9 N3 126.9(10) . . ?
 N3 C9 N2 113.1(9) . . ?
 N2 C10 C11 112.5(8) . . ?
 N2 C10 C15 111.5(8) . . ?
 C11 C10 C15 111.2(8) . . ?
 C10 C11 C12 109.4(9) . . ?
 C13 C12 C11 111.4(9) . . ?
 C12 C13 C14 111.4(9) . . ?
 C13 C14 C15 111.6(9) . . ?
 C10 C15 C14 110.7(8) . . ?
 N3 C16 C17 109.8(8) . . ?
 N3 C16 C21 109.8(9) . . ?
 C21 C16 C17 110.6(10) . . ?
 C16 C17 C18 110.0(9) . . ?
 C19 C18 C17 110.9(10) . . ?
 C20 C19 C18 112.1(12) . . ?
 C19 C20 C21 111.4(10) . . ?
 C16 C21 C20 110.1(10) . . ?
 C111 N4 C131 105.9(7) . . ?
 C121 N4 C111 111.6(8) . . ?
 C121 N4 C131 111.0(7) . . ?
 C121 N4 C141 106.4(8) . . ?
 C141 N4 C111 112.2(8) . . ?
 C141 N4 C131 109.9(8) . . ?
 N4 C111 C112 114.8(8) . . ?
 C111 C112 C113 109.5(10) . . ?
 C114 C113 C112 114.1(13) . . ?
 N4 C121 C122 115.6(9) . . ?
 C121 C122 C123 110.3(9) . . ?
 C124 C123 C122 113.1(10) . . ?
 C132 C131 N4 117.2(8) . . ?
 C133 C132 C131 111.7(9) . . ?
 C132 C133 C134 110.4(11) . . ?
 C142 C141 N4 116.8(8) . . ?
 C141 C142 C143 108.8(9) . . ?
 C144 C143 C142 111.7(10) . . ?
 C211 N5 C231 109.9(19) . . ?
 C211 N5 C241 111(2) . . ?
 C221 N5 C211 114(2) . . ?
 C221 N5 C231 106(2) . . ?
 C221 N5 C241 107.6(19) . . ?
 C231 N5 C241 107.6(17) . . ?
 C212 C211 N5 116(2) . . ?
 C211 C212 C213 114(2) . . ?
 C212 C213 C214 109(2) . . ?
 C222 C221 N5 115(2) . . ?
 C221 C222 C223 112(3) . . ?
 C222 C223 C224 110(3) . . ?
 C232 C231 N5 117(2) . . ?
 C231 C232 C233 117(3) . . ?
 C234 C233 C232 111(4) . . ?
 C242 C241 N5 119(2) . . ?
 C241 C242 C243 108(2) . . ?
 C242 C243 C244 107(2) . . ?
 C311 N6 C331 106.6(17) . . ?
 C311 N6 C341 106.7(17) . . ?
 C321 N6 C311 116.0(18) . . ?
 C321 N6 C331 110.4(18) . . ?
 C321 N6 C341 108.5(19) . . ?
 C331 N6 C341 108.4(17) . . ?
 C312 C311 N6 114.2(16) . . ?
 C313 C312 C311 111(2) . . ?
 C314 C313 C312 116(2) . . ?
 N6 C321 C322 113(2) . . ?
 C321 C322 C323 112(2) . . ?
 C324 C323 C322 112(3) . . ?
 C332 C331 N6 116.2(18) . . ?
 C331 C332 C333 113(2) . . ?
 C334 C333 C332 100(3) . . ?
 C342 C341 N6 118(2) . . ?
 C343 C342 C341 113(2) . . ?
 C344 C343 C342 115(3) . . ?
 C22 C23 O21 107.3 . . ?
 C25 O21 C23 113.1 . . ?
 O21 C25 C24 113.1 . . ?
